# Supplementary material for: Fractional Anisotropy of Thalamic Nuclei Is Associated With Verticality Misperception After Extra-Thalamic Stroke
Source: Front Neurol. 2019 Jul 17;10:697. doi: 10.3389/fneur.2019.00697 (PMC6650785; doi:10.3389/fneur.2019.00697)
Supplement: Supplementary file 2 [file Data_Sheet_2.xlsx]

## Sheet: Sheet1
PARTICIPANT	AGE	SEX	GROUP	FA_Pulvinar	FA_AnteriorNucleus	FA_MedialDorsalNucleus	FA_MidlineNucleus	FA_VentralPosteriorAnteriorNucleus	FA_DorsalNucleus	FA_VentralPosteriorlAteralNucleus	FA_MammillaryBody	FA_VentralLateralNucleus	FA_VentralPosteriorMedialNucleus	SomatosensoryDeficit	MotorDeficit	Persuit	Saccade	Optokinetic	Head_Impulse_Test	Head_Shake_Test	NIHSS_1a	NIHSS_1b	NIHSS_1c	NIHSS_2	NIHSS_3	NIHSS_4	NIHSS_5_contralesional_side	NIHSS_5_ipsilesional_side	NIHS_6_contralesional_side	NIHSS_6_ipsilesional_side	NIHSS_7	NIHSS_8	NIHSS_9	NIHSS_10	NIHSS_11	NIHSS_total	Hemineglect_clinical_signs	BarthelIndex_1	BarthelIndex_2	BarthelIndex_3	BarthelIndex_4	BarthelIndex_5	BarthelIndex_6	BarthelIndex_7	BarthelIndex_8	BarthelIndex_9	BarthelIndex_10	BarthelIndex_11	BarthelIndex_total
P1	73	FEMALE	STROKE PATIENT	0.203758	0.22309	0.196203	0.22537	0.284091	0.231352	0.321121	0.236202	0.24309	0.275023	NORMAL	PARESIS	1	1	1	1	1	0	0	0	0	0	0	2	0	1	0	0	0	0	0	0	3	NO	5	3	8	5	2	5	5	8	8	0	8	57
P2	81	MALE	STROKE PATIENT	0.224473	0.128303	0.266719	0.246158	0.239545	0.27669	0.313273	0.231236	0.327477	0.235253	NORMAL	NORMAL	1	1	1	1	1	0	0	0	0	0	0	0	0	0	0	0	0	0	0	0	0	NO	5	5	10	10	10	10	10	10	15	0	15	100
P3	72	MALE	STROKE PATIENT	0.187941	0.12509	0.181804	0.114822	0.247008	0.217926	0.357965	0.323292	0.278067	0.347123	NORMAL	PARESIS	1	1	1	1	1	0	0	0	0	0	0	1	0	0	0	0	0	0	1	0	2	NO	4	3	8	10	8	8	10	10	12	0	12	85
P4	72	MALE	STROKE PATIENT	0.379184	0.12611	0.298017	0.178852	0.303634	0.37592	0.558269	0.335734	0.418211	0.400011	NORMAL	NORMAL	1	1	1	1	1	0	0	0	0	0	1	0	0	1	0	0	0	0	1	0	3	NO	5	4	10	10	8	8	10	10	12	0	15	92
P5	31	FEMALE	STROKE PATIENT	0.315817	0.331022	0.311669	0.309513	0.387606	0.368793	0.477188	0.307794	0.336506	0.337159	NORMAL	NORMAL	1	1	1	1	1	0	0	0	0	0	0	0	0	0	0	0	0	0	0	0	0	NO	5	5	10	10	10	10	10	10	15	0	15	100
P6	53	MALE	STROKE PATIENT	0.209424	0.111333	0.232788	0.159893	0.254103	0.193296	0.334352	0.2805	0.274272	0.305591	HIPOESTESIA	PARESIS	1	1	1	1	1	0	0	0	0	0	0	1	0	1	0	0	1	1	0	0	4	NO	4	3	8	5	2	5	10	10	8	0	12	67
P7	77	FEMALE	STROKE PATIENT	0.165762	0.104711	0.178066	0.169355	0.168096	0.217473	0.293734	0.218511	0.262091	0.228048	HIPOESTESIA	NORMAL	1	1	1	1	1	0	0	0	0	0	0	0	0	0	0	0	1	2	1	0	3	NO	4	4	8	8	8	8	10	10	12	0	12	84
P8	65	FEMALE	STROKE PATIENT	0.260819	0.250457	0.304385	0.187705	0.387234	0.277195	0.341816	0.307424	0.336914	0.305278	NORMAL	NORMAL	1	1	1	1	1	0	0	0	0	0	0	0	0	0	0	0	0	0	0	0	0	NO	5	5	10	10	10	10	10	10	15	0	15	100
P9	51	FEMALE	STROKE PATIENT	0.2941	0.287613	0.242464	0.195338	0.292393	0.305815	0.453135	0.393074	0.294848	0.375303	NORMAL	NORMAL	1	1	1	1	1	0	0	0	0	0	0	0	0	0	0	0	0	0	0	0	0	NO	5	5	10	10	10	10	10	10	15	0	15	100
P10	66	FEMALE	STROKE PATIENT	0.170549	0.19065	0.11684	0.170738	0.202203	0.189345	0.321824	0.238041	0.244266	0.296515	HIPOESTESIA	PARESIS	1	1	1	1	1	0	0	0	0	0	0	1	0	1	0	0	1	0	0	0	3	NO	3	1	8	8	0	5	10	10	0	1	0	46
P11	69	MALE	STROKE PATIENT	0.224473	0.128303	0.266719	0.246158	0.239545	0.27669	0.313273	0.231236	0.327477	0.235253	NORMAL	NORMAL	1	1	1	1	1	0	0	0	0	0	1	0	0	0	0	0	0	0	1	0	2	NO	5	4	8	10	8	8	8	10	12	0	15	88
C1	70	MALE	CONTROL	0.243375	0.210234	0.270237	0.251554	0.289883	0.266133	0.316893	0.313817	0.293043	0.292731	NORMAL	NORMAL	1	1	1	1	1
C2	69	MALE	CONTROL	0.260444	0.221426	0.203136	0.175725	0.277062	0.302501	0.476935	0.259684	0.295301	0.322403	NORMAL	NORMAL	1	1	1	1	1
C3	74	FEMALE	CONTROL	0.309154	0.271032	0.264597	0.309985	0.338339	0.359156	0.447846	0.267179	0.34136	0.335679	NORMAL	NORMAL	1	1	1	1	1
C4	71	FEMALE	CONTROL	0.28922	0.197467	0.265804	0.202257	0.344364	0.30804	0.454725	0.264542	0.320851	0.309523	NORMAL	NORMAL	1	1	1	1	1
C5	68	MALE	CONTROL	0.310235	0.26338	0.255506	0.236774	0.323767	0.308053	0.401281	0.209069	0.316543	0.279064	NORMAL	NORMAL	1	1	1	1	1
C6	66	FEMALE	CONTROL	0.274138	0.270512	0.293975	0.290779	0.338375	0.320653	0.338869	0.288484	0.340756	0.281695	NORMAL	NORMAL	1	1	1	1	1
C7	72	FEMALE	CONTROL	0.304339	0.236037	0.256147	0.267601	0.332548	0.276093	0.425486	0.210723	0.300644	0.279184	NORMAL	NORMAL	1	1	1	1	1
C8	71	FEMALE	CONTROL	0.239039	0.136972	0.256247	0.144556	0.273464	0.259385	0.401368	0.329733	0.294283	0.353964	NORMAL	NORMAL	1	1	1	1	1
C9	55	MALE	CONTROL	0.320821	0.243392	0.298644	0.223362	0.416072	0.349128	0.469961	0.239959	0.377281	0.267188	NORMAL	NORMAL	1	1	1	1	1
C10	57	MALE	CONTROL	0.298241	0.332866	0.300451	0.2508	0.340525	0.30751	0.433337	0.269098	0.316107	0.285609	NORMAL	NORMAL	1	1	1	1	1
C11	58	FEMALE	CONTROL	0.283052	0.339075	0.256023	0.276495	0.32907	0.271084	0.347278	0.296665	0.290805	0.336099	NORMAL	NORMAL	1	1	1	1	1
C12	63	MALE	CONTROL	0.245561	0.217249	0.278935	0.227549	0.334086	0.297871	0.365398	0.236732	0.325635	0.248368	NORMAL	NORMAL	1	1	1	1	1
C13	68	FEMALE	CONTROL	0.28025	0.255137	0.254166	0.237462	0.322333	0.329524	0.408293	0.25135	0.314822	0.317727	NORMAL	NORMAL	1	1	1	1	1
C14	54	FEMALE	CONTROL	0.29569	0.304948	0.2662	0.289807	0.394981	0.337766	0.522417	0.251007	0.340484	0.327831	NORMAL	NORMAL	1	1	1	1	1
C15	47	FEMALE	CONTROL	0.269418	0.22733	0.246722	0.216579	0.399377	0.322659	0.522882	0.303746	0.360839	0.391241	NORMAL	NORMAL	1	1	1	1	1
C16	62	MALE	CONTROL	0.271278	0.256819	0.248538	0.220258	0.393941	0.335531	0.439731	0.251649	0.337828	0.316692	NORMAL	NORMAL	1	1	1	1	1
C17	70	MALE	CONTROL	0.295735	0.227902	0.275732	0.140218	0.353757	0.298682	0.44967	0.259875	0.311818	0.30945	NORMAL	NORMAL	1	1	1	1	1
C18	36	FEMALE	CONTROL	0.374565	0.244526	0.283406	0.23115	0.423326	0.41245	0.651203	0.3101	0.435581	0.448903	NORMAL	NORMAL	1	1	1	1	1
C19	56	FEMALE	CONTROL	0.305425	0.296877	0.253925	0.285219	0.399936	0.278893	0.46267	0.254219	0.319502	0.294285	NORMAL	NORMAL	1	1	1	1	1
C20	65	FEMALE	CONTROL	0.293384	0.343872	0.253184	0.330583	0.320375	0.3208	0.402639	0.327986	0.321933	0.334545	NORMAL	NORMAL	1	1	1	1	1
C21	69	MALE	CONTROL	0.2762	0.260714	0.284594	0.114981	0.305451	0.285634	0.35396	0.26779	0.285851	0.281742	NORMAL	NORMAL	1	1	1	1	1
C22	71	FEMALE	CONTROL	0.308137	0.202669	0.332724	0.232354	0.399052	0.320806	0.324072	0.300119	0.339365	0.299656	NORMAL	NORMAL	1	1	1	1	1
C23	72	FEMALE	CONTROL	0.241053	0.25518	0.248597	0.149742	0.288122	0.273176	0.330924	0.255799	0.295744	0.273636	NORMAL	NORMAL	1	1	1	1	1
C24	57	MALE	CONTROL	0.291347	0.302134	0.284667	0.312345	0.338084	0.334537	0.424042	0.271902	0.317401	0.273138	NORMAL	NORMAL	1	1	1	1	1
C25	53	MALE	CONTROL	0.221985	0.312694	0.234973	0.198624	0.3694	0.297719	0.345906	0.332178	0.31245	0.354055	NORMAL	NORMAL	1	1	1	1	1
[truncated: 60 more columns]
